# Supplementary material for: A Reversible Phase Transition of 2D Coordination Layers by B–H∙∙∙Cu(II) Interactions in a Coordination Polymer
Source: Molecules. 2019 Sep 3;24(17):3204. doi: 10.3390/molecules24173204 (PMC6751501; doi:10.3390/molecules24173204)
Supplement: Supplementary file 1 [file molecules-24-03204-s001.zip]

Archive with 6 entries (4 files):
- molecules-565909-supplementary/
- molecules-565909-supplementary/molecules-565909 - Supplementary final/
- molecules-565909-supplementary/molecules-565909 - Supplementary final/molecules-565909-supplementary final.pdf
- molecules-565909-supplementary/molecules-565909 - Supplementary final/Vid S1 1-DMF plus MeOH.mp4
- molecules-565909-supplementary/molecules-565909 - Supplementary final/Vid S2 1'-DCM-wet plus DMF.mp4
- molecules-565909-supplementary/molecules-565909 - Supplementary final/Vid S3 1'-DCM-wet plus air.mp4
